# Supplementary material for: Correction: CO2 induced phase transitions in diamine-appended metal–organic frameworks
Source: Chem Sci. 2019 Sep 2;10(35):8265–72. doi: 10.1039/c9sc90137j (PMC6979493; doi:10.1039/c9sc90137j)
Supplement: Supplementary file 1 [file SC-010-C9SC90137J-s001.zip]

Archive with 1 entries (1 files):
- final-coordinates.tgz
